# Supplementary material for: Metabolic and Transcriptomic Basis of Quality Divergence in Onions (Allium cepa L.) with Different Bulb Colors
Source: Plants (Basel). 2026 Jun 24;15(13):1949. doi: 10.3390/plants15131949 (PMC13363826; doi:10.3390/plants15131949)
Supplement: Supplementary file 1 [file plants-15-01949-s001.zip]

Archive with 1 entries (1 files):
- plants-4384076-supplementary.pdf
